# Supplementary material for: The in vitro activity of iron chelator deferiprone against Candida (Candidozyma) auris in combination with antifungal agents
Source: Med Mycol. 2025 Dec 13;63(12):myaf116. doi: 10.1093/mmy/myaf116 (PMC12743188; doi:10.1093/mmy/myaf116)
Supplement: myaf116_Supplemental_File [file myaf116_supplemental_file.xlsx]

## Sheet: Munka1
Isolate	Clade		FKS	ANF MIC 24 h	ANF MIC 48 h	MCF MIC 24 h	MCF MIC 48 h	CSF MIC 24 h	CSF MIC 48h	FLU MIC 24h	FLU MIC 48h	AMB MIC 24h	AMB MIC 48h	DEF MIC50 24h	DEF MIC90 24h	DEF MIC50 48h	DEF MIC90 48 h
10	I	C. auris-I-1	NA	0.125	0.125	0.125	0.25	0.25	0.25	32	32	1	2	64	128	128	128
20	I	C. auris-I-4	HS2 R1354H	1	8	1	4	32	32	64	128	1	1	32-64	64	64	64
27	I	C. auris-I-2	NA	0.06-0.125	0.125	0.125	0.25	0.125	0.25	32	32	1	2	64	128	128	128
28	I	C. auris-I-5	HS1 S639Y	16	32	8	32	16	32	16	32	1	2	16-32	128	128	128
208	I	C. auris-I-5	HS1 S639P	8	32	16	32	32	32	32	128	1	2	64	128	128	128
15	II	C. auris II-1	NA	0.06	0.06	0.125	0.25	0.125	0.125	128	128	0.5	1	32	64	64	128
209	II	C. auris II-2	NA	0.03	0.06	0.03	0.06	0.06	0.06	2	4	0.5	0.5	16	32-64	32	64
12372	II	C. auris II-3	NA	0.06	0.06	0.125	0.125	0.125	0.125	128	128	0.5	0.5	32	64	64	128
12373	II	C. auris II-4	NA	0.03-0.06	0.03-0.06	0.125	0.125	0.06	0.06	64	128	0.5	1	16	64	64	128
2	III	C. auris III-1	NA	0.125	0.25	0.25	0.25-0.5	0.25	0.25	32	64	1	2	32	64	64	64
185	III	C. auris III-2	NA	0.06	0.06	0.125	0.125	0.125	0.125	128	128	1	1	128	256	256	512
204	III	C. auris III-3	NA	0.06	0.125	0.06	0.125	0.125	0.125	128	128	0.5	0.5	64	256	256	512
206	III	C. auris III-4	NA	0.125	0.125	0.125	0.25	0.125	0.125	128	128	0.5	1	64	64	64	128
228	III	C. auris III-5	NA	0.06	0.06	0.06	0.125	0.125	0.25	128	128	1	1	64	128	128	128
I-24	IV	C. auris IV-5	NA	0.06	0.125	0.125	0.25	0.125	0.125	32	64	0.5	1	64	128	128	128
I-156	IV	C. auris IV-4	NA	0.03-0.06	0.06	0.06	0.125	0.125	0.125	32-64	64	0.5	1	32	128	128	128
13108	IV	C. auris IV-1	NA	0.03	0.06	0.06	0.06	0.06-0.125	0.125	64	128	0.5	1	64	128	128	256
13112	IV	C. auris IV-2	NA	0.06	0.25	0.125	0.25	0.125	0.25	64	128	0.5	1	64	128	128	128
16565	IV	C. auris IV-3	NA	0.06	0.06	0.125	0.125	0.125	0.25	2	4	0.5	0.5	32	64-128	128	128
